# Supplementary material for: Self-Standing Carbon Fiber Electrodes Doped with Pd Nanoparticles as Electrocatalysts in Zinc–Air Batteries
Source: Molecules. 2025 Jun 6;30(12):2487. doi: 10.3390/molecules30122487 (PMC12196446; doi:10.3390/molecules30122487)
Supplement: Supplementary file 1 [file molecules-30-02487-s001.zip]

Archive with 1 entries (1 files):
- molecules-3632686-supplementary.pdf
